# Supplementary material for: Surgical treatment of spondylolisthesis by oblique lumbar interbody fusion and transpedicular screw fixation: Comparison between conventional double position versus navigation-assisted single lateral position
Source: PLoS One. 2023 Sep 14;18(9):e0291114. doi: 10.1371/journal.pone.0291114 (PMC10501584; doi:10.1371/journal.pone.0291114)
Supplement: S1 Table — (XLSX) [file pone.0291114.s001.xlsx]

## Sheet: buckling_cage first
index_preop	index_postop	cranial_preop	cranial_postop	Distance12	PI12	SS12	PT12	LL12	PI_LL12	SVA12	SA_index12	SA_cran12	ODI12	NRSB12	NRSL12	Distancepre	PIpre	SSpre	PTpre	LLpre	PI_LLpre	SVApre	SA_indexpre	SA_crapre	ODIpre	NRSBpre	NRSLpre	Distance1	PI1	SS1	PT1	LL1	PI_LL1	SVA1	SA_index1	SA_cra1	ODI1	NRSB1	NRSL1	complication	Compli_yes	filter_$
45.93	82.86	152.32	156.61	27.28	61.2	39.2	22	61.7	2.1	-2.25	15.1	9.5	2.22222	2	2	40.11	63.8	37	26.8	59.3	4.5	-9.71	-4	7.2	25	0	8	24	57.9	28.7	29.2	63.6	0.2	9.71	12.7	8.8	22	3	0		0	0
39.55	85.12	108.83	136.56	44.61	81.2	59.3	22	74.2	3.8	45.32	16.2	6.5	28.8889	4	4	48.16	78	48.2	29.8	68.5	9.5	25.97	2.7	9.9	34	8	4	40.49	81.5	60.8	20.7	73.5	4.5	49.12	14.9	8.9	26	3	6	pseudohernia	1	1
75.78	134.48	143.49	143.33	20.77	58	23.1	34.9	33	26.5	-21.48	22.5	3.4	37.7778	4	3	34.59	59.5	14.9	44.6	19.5	40	98.23	-12.3	6.5	35	4	10	30.23	20.5	20.5	40.9	33.1	26.4	77.26	10.7	10.4	23	3	5		0	0
86	140.36	254.15	250.42	#NULL!	#NULL!	#NULL!	#NULL!	#NULL!	#NULL!	#NULL!	#NULL!	#NULL!	#NULL!	#NULL!	#NULL!	37.12	53.1	38.1	15	55.9	-2.8	22.94	13.3	11.5	22	5	5	29.37	57.2	46.1	11.1	60.7	-7.6	21.39	18.9	13.4	16	5	3	vascular injury	1	0
344.06	367.65	102.72	117.45	25.54	51.7	25.7	26	41.3	12.3	25.61	20.7	5.3	15.5556	2	1	30.42	53.6	26.7	26.9	20.4	33.2	50.38	-0.6	2.3	30	8	8	26.83	52.1	27.7	24.5	35.5	18.1	38.56	21.8	1.5	16	5	7		0	1
365.45	380.77	109.3	135.82	#NULL!	#NULL!	#NULL!	#NULL!	#NULL!	#NULL!	#NULL!	#NULL!	#NULL!	#NULL!	#NULL!	#NULL!	53.82	70.2	38.1	32.1	45.9	24.3	64.17	-6	6.5	33	10	10	49.59	72.6	42.4	30.2	52.4	17.8	66.13	6.9	5.7	30	10	8		0	1
404.51	362.14	120.26	127.96	#NULL!	#NULL!	#NULL!	#NULL!	#NULL!	#NULL!	#NULL!	#NULL!	#NULL!	#NULL!	#NULL!	#NULL!	32.95	46.8	28	18.8	42.5	4.3	70.65	7.2	12.7	26	5	8	21.32	44	24.2	19.8	43.6	3.2	33.21	13.3	10.4	21	2	7		0	1
58.5	119.08	142.91	149.42	46.07	71.4	53.8	17.6	84.5	-14.5	25.9	21.4	13.9	15.5556	0	1	47.93	70	53.5	16.5	80.7	-10.7	59.3	13.6	13.4	20	5	8	43.24	73	55.8	17.2	86.1	-16.1	51.65	17.7	13.7	15	0	5		0	0
8.9	62.94	150.72	152.47	41.44	50.3	35.7	14.5	56.7	6.1	-3.64	11.6	12.3	2.22222	0	2	41.59	62.8	39.1	23.7	59	3.8	-41.8	8.6	14.5	25	10	8	38.01	54.7	30.7	24	55	7.8	-14.5	13.7	14.7	13	1	3	transient weakness	1	0
28.93	94.72	293.5	287.88	28.36	43.9	33.8	10.1	56.9	-16.2	-0.99	15.2	10.5	15.5556	3	0	38.02	40.7	29.5	11.2	50.2	-9.5	16.04	16.8	10.2	23	10	5	27.1	43.4	33.3	10	52.5	-11.8	45.88	16.5	10.5	28	2	6		0	0
42.87	88.11	233.02	242.47	32.8	75.5	54.8	20.7	75.8	-3.2	-8.58	15.3	16.2	6.66667	2	0	32.95	72.6	50.1	22.5	68.8	3.8	28.29	4.5	16.7	13	7	6	32.13	75.3	52	23.4	75.7	-3.1	8.43	18.9	16.3	10	1	1		0	0
395.85	409.81	193.46	191.98	47.56	61	40.4	20.6	58.7	2.8	29.55	9.8	10.6	6.66667	1	2	50.32	61.5	40.7	20.8	56.9	4.6	49.63	9.2	11.1	8	5	5	43.93	60.6	35	25.6	58.8	2.7	19.99	9.1	10.9	8	1	4		0	0
183.67	211.36	129.12	129.84	21.76	48.6	29.2	19.5	39.3	4.9	29.78	5.9	7.1	33.3333	5	5	29.33	44.2	24.8	19.4	30.8	13.4	91.76	5.7	7.1	30	5	8	21.17	45.3	23	22.3	38.5	5.7	10.06	8.7	8.1	26	6	7	transient weakness	1	0
96.28	170.16	187.6	184.15	#NULL!	#NULL!	#NULL!	#NULL!	#NULL!	#NULL!	#NULL!	#NULL!	#NULL!	#NULL!	#NULL!	#NULL!	47.41	53.9	39.5	14.4	51	2.9	22.94	0.3	13.1	16	5	5	46.51	56	45.3	10.6	58.8	-4.9	17.59	11.7	14.6	4	1	0		0	0
62.66	85.12	211.99	224.49	#NULL!	#NULL!	#NULL!	#NULL!	#NULL!	#NULL!	#NULL!	#NULL!	#NULL!	#NULL!	#NULL!	#NULL!	68.49	81.8	38.4	43.4	34.6	47.2	85.14	7.8	15.5	24	9	7	62.1	74.9	43.5	31.4	50.3	31.5	67.85	11.7	10.9	13	0	0		0	1
199.86	207.32	167.24	165.33	#NULL!	#NULL!	#NULL!	#NULL!	#NULL!	#NULL!	#NULL!	#NULL!	#NULL!	#NULL!	#NULL!	#NULL!	36.47	54.2	38.8	15.4	67	-12.8	-32.23	10.4	13.5	21	5	9	31.72	54.9	39.1	15.9	66.6	-12.4	-19	14.4	13.3	17	5	1	Sensory symptom	1	0
68.64	83.04	160.08	165.27	#NULL!	#NULL!	#NULL!	#NULL!	#NULL!	#NULL!	#NULL!	#NULL!	#NULL!	#NULL!	#NULL!	#NULL!	54.13	70	42.9	27.1	38.7	31.3	4.78	-5.8	11	23	8	8	51.59	70.5	43.6	26.9	40.4	29.6	-7.34	0.4	11.9	18	2	3		0	0
326	344.93	155.24	191.26	48.99	70.4	44.1	26.3	56.9	0.1	11.69	17.4	9.7	22.2222	5	5	51.88	57	42.8	14.2	37.2	19.8	52.21	15.1	16.7	34	9	10	47.7	68.2	41.5	26.8	48.7	8.3	27.3	20.7	11.6	31	9	9	ileus	1	1
254.41	465.55	165.16	168.16	28.16	83.1	49.8	33.3	53.4	32.9	30.19	20.8	2.1	20	3	1	33.44	86.3	45.7	40.6	53.2	33.1	108.65	9.8	3.6	25	5	8	31.12	77	49.1	27.9	58.1	28.2	26.79	18.7	3.6	25	1	7		0	0
54.63	96.26	184.96	184.5	#NULL!	#NULL!	#NULL!	#NULL!	#NULL!	#NULL!	#NULL!	#NULL!	#NULL!	#NULL!	#NULL!	#NULL!	61.15	74.7	52	22.7	67.3	7.4	-17.17	9	14.2	40	10	10	55.03	79.4	53.8	25.6	78.4	-3.7	-26.38	10.9	14.8	24	4	4		0	0
37.75	108.12	182.82	182.18	42.05	52.3	37.4	15	57.2	-6.4	16.18	8	14.7	2.22222	2	2	44.57	50.8	34.7	16.1	43.4	7.4	-6.61	1.1	13.7	15	5	9	40.49	54.5	34.7	19.8	44.6	6.2	-31.41	8.4	14	7	6	6	Sensory symptom	1	0
215.38	285.25	78.61	79.96	#NULL!	#NULL!	#NULL!	#NULL!	#NULL!	#NULL!	#NULL!	#NULL!	#NULL!	#NULL!	#NULL!	#NULL!	42.83	44.2	28.5	15.7	38.6	5.6	-2.45	7.2	8	19	6	6	42.25	48.1	28.2	20	41.5	2.7	20.97	14.7	13.6	15	3	5		0	0
306.99	339.64	154.97	155.28	#NULL!	#NULL!	#NULL!	#NULL!	#NULL!	#NULL!	#NULL!	#NULL!	#NULL!	#NULL!	#NULL!	#NULL!	57.2	96.2	48.2	48	46.7	49.5	59.15	1.7	11	27	7	5	47.55	88.7	39	49.7	47.4	48.8	86.08	3.6	12.5	14	5	7	Sensory symptom	1	0
60.42	102.06	184.28	189.81	#NULL!	#NULL!	#NULL!	#NULL!	#NULL!	#NULL!	#NULL!	#NULL!	#NULL!	#NULL!	#NULL!	#NULL!	36.13	46.3	31.8	14.5	55.2	-8.9	27.72	9.6	9.5	18	8	8	25.94	45.7	29.1	16.6	56.8	-10.5	-8.3	11.2	10.4	9	3	4	Sensory symptom	1	0
130.36	204.2	216.74	217.28	#NULL!	#NULL!	#NULL!	#NULL!	#NULL!	#NULL!	#NULL!	#NULL!	#NULL!	#NULL!	#NULL!	#NULL!	32.06	46.9	44.1	2.8	58.2	-11.3	-22.1	12.5	15.9	15	7	6	31.47	53.5	47.7	5.8	64.9	-18	-32.65	14.6	13.8	5	1	0		0	1
136.33	134.74	239.8	251.47	#NULL!	#NULL!	#NULL!	#NULL!	#NULL!	#NULL!	#NULL!	#NULL!	#NULL!	#NULL!	#NULL!	#NULL!	50.44	48.8	25.7	23.1	41.3	7.5	87.96	5.4	17.6	37	7	10	39.91	50.4	26.7	23.7	52.5	-3.7	25.16	13.6	15.3	16	5	8		0	1
179.85	220.54	81.66	100.4	#NULL!	#NULL!	#NULL!	#NULL!	#NULL!	#NULL!	#NULL!	#NULL!	#NULL!	#NULL!	#NULL!	#NULL!	18.44	60.6	38.7	21.9	60.9	-0.3	8.57	11.5	6.7	23	8	8	21.9	60.9	37.5	23.4	65.1	-4.5	-10.74	12.8	4.5	24	5	5	Sensory symptom	1	1
51.44	117.63	92.42	100.18	#NULL!	#NULL!	#NULL!	#NULL!	#NULL!	#NULL!	#NULL!	#NULL!	#NULL!	#NULL!	#NULL!	#NULL!	42.99	49.8	28.4	21.4	31.1	18.7	79	6.9	9.1	23	6	8	38.32	52.1	28.9	23.3	37.7	12.1	32.79	7.7	8.7	32	5	6		0	1
79.12	169.07	155.11	158.47	#NULL!	#NULL!	#NULL!	#NULL!	#NULL!	#NULL!	#NULL!	#NULL!	#NULL!	#NULL!	#NULL!	#NULL!	44.01	61.3	39.5	21.8	54.5	6.8	19.14	3.1	13	28	10	8	42.2	64.5	45.3	19.1	62.6	-1.3	-8.16	9.2	15.8	27	5	3		0	0
86.51	141	147.41	163.9	#NULL!	#NULL!	#NULL!	#NULL!	#NULL!	#NULL!	#NULL!	#NULL!	#NULL!	#NULL!	#NULL!	#NULL!	54.87	81.9	49.8	32.1	49.1	32.8	94.43	-2.9	12.3	28	6	5	42.51	76.9	52.7	24.2	55.2	26.7	64.85	4.6	10.3	20	4	2		0	1
114.75	132.48	163.23	160.5	#NULL!	#NULL!	#NULL!	#NULL!	#NULL!	#NULL!	#NULL!	#NULL!	#NULL!	#NULL!	#NULL!	#NULL!	27.58	45.4	29	16.4	46.8	-1.4	-7.74	9.3	6.2	21	5	5	24.45	48.8	32.2	16.6	52.3	-6.9	-41.09	15	9.4	14	4	5		0	0
43.46	87.3	208.87	209.33	#NULL!	#NULL!	#NULL!	#NULL!	#NULL!	#NULL!	#NULL!	#NULL!	#NULL!	#NULL!	#NULL!	#NULL!	51.87	70.3	38.3	32	42.6	27.7	17.81	7.8	16.7	29	8	6	51.89	69.5	36.2	33.3	48.6	21.7	26.18	12.2	17.1	18	5	3		0	0
66.47	97.89	81.2	118.27	#NULL!	#NULL!	#NULL!	#NULL!	#NULL!	#NULL!	#NULL!	#NULL!	#NULL!	#NULL!	#NULL!	#NULL!	43.53	46.8	24.1	22.7	16.6	30.2	59.81	-5.3	6.7	22	8	8	36.07	46.8	27.7	19.1	37.9	8.9	22.52	4.5	6.4	17	5	0	transient weakness,	1	1
31.57	107.22	177.87	178.11	#NULL!	#NULL!	#NULL!	#NULL!	#NULL!	#NULL!	#NULL!	#NULL!	#NULL!	#NULL!	#NULL!	#NULL!	39.51	67.1	34.1	33	58.8	8.3	44.47	4.6	9.9	35	8	8	39.36	66.2	35.5	30.7	59.8	7.3	47.85	8.3	9.4	22	5	8		0	0
45.85	152.86	181.64	209.32	#NULL!	#NULL!	#NULL!	#NULL!	#NULL!	#NULL!	#NULL!	#NULL!	#NULL!	#NULL!	#NULL!	#NULL!	60.09	72.5	39.2	33.3	31.5	41	106.4	-4.2	5.2	23	8	6	59.22	72.9	44.2	28.7	41.5	31	14.82	4.4	3.2	2	6	5		0	1
76.13	131.49	215.35	217.39	#NULL!	#NULL!	#NULL!	#NULL!	#NULL!	#NULL!	#NULL!	#NULL!	#NULL!	#NULL!	#NULL!	#NULL!	39.04	63.5	42.5	21	44.2	19.3	20.55	-7.9	5.4	22	7	4	28.48	59	32.7	26.3	42.4	21.1	24.21	16.2	8.6	11	4	5		0	0
92.56	125	101.84	126.16	#NULL!	#NULL!	#NULL!	#NULL!	#NULL!	#NULL!	#NULL!	#NULL!	#NULL!	#NULL!	#NULL!	#NULL!	46.67	51.7	44.6	7.1	63.5	-11.8	76.31	15.1	15.6	26	8	8	41.15	49.8	39.4	10.4	62.7	-11	73.89	18.5	10	18	6	5	ileus	1	1
6.1	67.46	135.4	139.6	#NULL!	#NULL!	#NULL!	#NULL!	#NULL!	#NULL!	#NULL!	#NULL!	#NULL!	#NULL!	#NULL!	#NULL!	36.36	41	27.3	13.7	44	-3	40.39	3.3	6.1	25	7	7	34.73	39.8	24.1	15.7	49	-8	-8.29	24.8	8.6	21	6	7		0	0
377.79	452.87	239.57	247.55	#NULL!	#NULL!	#NULL!	#NULL!	#NULL!	#NULL!	#NULL!	#NULL!	#NULL!	#NULL!	#NULL!	#NULL!	47.86	61.6	44.2	17.4	56.2	5.4	33.21	11.3	10.1	32	10	7	#NULL!	#NULL!	#NULL!	#NULL!	#NULL!	#NULL!	#NULL!	#NULL!	#NULL!	#NULL!	#NULL!	#NULL!	ileus	1	1
23.33	130.38	144.63	169.68	#NULL!	#NULL!	#NULL!	#NULL!	#NULL!	#NULL!	#NULL!	#NULL!	#NULL!	#NULL!	#NULL!	#NULL!	44.42	83.6	39.7	43.9	45.3	38.3	35.47	6.6	12.7	31	7	5	#NULL!	#NULL!	#NULL!	#NULL!	#NULL!	#NULL!	#NULL!	#NULL!	#NULL!	#NULL!	#NULL!	#NULL!		0	1
