# Supplementary material for: Surgical treatment of spondylolisthesis by oblique lumbar interbody fusion and transpedicular screw fixation: Comparison between conventional double position versus navigation-assisted single lateral position
Source: PLoS One. 2023 Sep 14;18(9):e0291114. doi: 10.1371/journal.pone.0291114 (PMC10501584; doi:10.1371/journal.pone.0291114)
Supplement: S2 Table — (XLSX) [file pone.0291114.s002.xlsx]

## Sheet: SMC
Number	Op. date	Sex	Age	Bwt (kg)	Height (cm)	BMI	SPL level	OLIF-one	Surgery level	Anesthesia time (min)	Surgical time (min)	Vascular injury.	Ureter inj.	Peritoneal inj.	Bowel inj.	Blood loss (mL)	Motor weakness	Duration of motor weakness	Sympathetic chain injury	Postop. sensory change	Surgical site infection	Ileus	Hematoma	Malposition of cage	Postop length of stay	Abdominal pseudohernia	Cage subsidence/end plate injury	Pre op SPL(%)	Post op SPL(%)	Cage distance (a)	Vertebra length (b)	Cage location (a/b, %)	Pre-NRS-B	Post-NRS-B	Pre-NRS-L	Post-NRS-L	Pre-ODI	Post-ODI	Pre-angle	Post-angle
1	2020-05-12	F	65	63	156	25.89	L4-5	N/A	1	202	126	no	no	no	no	150	no	no	no	no	no	no	no	no	7	no	no	11.1059	3.70103	25.78	41.07	62.7709	0	1	10	1	86.7	57.8	8.8	12.1
2	2020-06-04	M	63	74.4	161.2	28.63	L4-5	N/A	1	257	199	no	no	no	no	100	no	no	no	no	no	no	no	no	5	no	no	34.153	6.19919	25.18	41.56	60.5871	7	3	5	3	60	20	4.1	16.3
3	2020-07-01	M	67	60	161	23.15	L1-3	N/A	2	757	700	no	no	no	no	1200	no	no	no	no	no	no	no	no	9	no	no	24.3132	17.4015	15.43	44.13	34.9649	8	3	7	3	62.2	37.8	-8.6	4.3
4	2020-10-12	F	68	53	154	22.35	L4-5	N/A	1	215	147	no	no	no	no	100	no	no	no	no	no	no	no	no	7	no	no	20.0819	3.25794	25.62	33.57	76.3181	7	5	7	2	46.7	55.6	7.5	9.8
5	2020-12-03	M	74	83	164	30.86	L4-5	N/A	1	210	141	no	no	no	no	150	no	no	no	no	no	no	no	no	8	no	no	6.79745	1.38557	19.95	36.14	55.202	0	0	8	5	55.6	42.2	21.8	13.2
6	2020-12-11	F	72	57	153	24.35	L5-S1	N/A	1	273	208	no	no	no	no	200	no	no	no	no	no	no	no	no	8	no	no	38.9258	6.65373	14.66	33.7	43.5015	9	0	9	0	46.7	28.9	25.1	30.7
7	2020-12-23	F	63	52.6	147.7	24.11	L4-5	N/A	1	208	146	no	no	no	no	200	no	no	yes	yes	no	no	no	no	7	no	no	18.2226	9.27119	18.86	42.25	44.6391	10	4	10	8	64.4	60	7.5	10.2
8	2021-01-18	F	73	57	148	26.02	L4-S1	N/A	2	301	236	no	no	no	no	250	no	no	no	no	no	no	no	no	12	no	no	33.9026	17.9201	19.18	43.9	43.6902	N/A	N/A	N/A	N/A	N/A	N/A	18.9	21.2
9	2021-03-03	M	60	79	162.1	30.06	L4-5	N/A	1	290	208	no	no	no	no	200	no	no	no	no	no	no	no	no	12	no	no	18.7858	16.8957	26.9	43.87	61.3175	6	2	6	1	35.6	28.9	8.5	10
10	2021-04-01	F	79	50.9	161.4	19.54	L4-S1	N/A	2	315	239	no	no	no	no	250	no	no	no	no	no	no	no	no	8	no	no	28.6991	6.48968	20.31	47.37	42.8752	9	4	9	2	64.4	31.1	25.7	32.6
11	2021-06-25	F	69	59	163.7	22.02	L4-5	N/A	1	233	181	no	no	no	no	200	no	no	no	no	no	no	no	no	5	no	no	26.0801	18.6675	21.53	49.33	43.6448	8	2	8	2	71.1	15.6	5.2	5.8
12	2021-07-21	F	69	58	150	25.78	L4-5	N/A	1	186	136	no	no	no	no	130	no	no	no	no	no	no	no	no	7	no	no	24.6192	5.34257	27.21	48.02	56.6639	4	4	5	4	55.6	28.9	12.3	13.8
13	2021-08-09	M	56	83.8	167.7	29.8	L4-5	N/A	1	196	134	no	no	no	no	20	no	no	no	no	no	no	no	no	7	no	no	18.554	3.06748	22.49	45.84	49.062	7	3	8	3	48.9	26.7	2.7	5.5
14	2021-09-24	F	71	59.3	153.5	25.17	L3-4	N/A	1	193	116	no	no	no	no	80	no	no	no	no	no	no	no	no	14	no	no	17.1947	8.40501	20.44	40.69	50.2335	5	2	5	2	53.3	64.4	3.7	6
15	2021-12-01	M	72	76	162	28.96	L4-5	N/A	1	201	137	no	no	no	no	50	no	no	no	no	no	no	no	no	7	no	no	11.3663	6.28538	26.61	54.11	49.1776	8	0	8	2	53.3	31.1	7.2	6.4
16	2022-01-13	F	64	75.65	149.5	33.85	L4-5	N/A	1	210	146	no	no	no	no	50	no	no	no	no	no	no	no	no	8	no	no	26.0073	13.7763	18.56	40.98	45.2904	6	3	7	3	55.6	44.4	8.9	10.3
17	2022-01-19	F	84	67	151.8	29.08	L4-5	N/A	1	203	146	no	no	no	no	100	no	no	no	no	no	no	no	no	8	no	no	21.4757	10.4848	19.33	37.44	51.6293	6	4	5	2	46.7	17.8	13.9	15.4
18	2022-02-07	F	56	67.2	139.7	34.43	L4-5	N/A	1	165	122	no	no	no	no	50	no	no	no	no	no	no	no	no	9	no	no	28.3072	6.79959	16.08	39.71	40.4936	8	3	8	3	68.9	48.9	1.8	6.9
19	2022-02-16	F	49	57.4	164	21.34	L4-5	N/A	1	191	133	no	no	no	no	100	no	no	no	no	no	no	no	no	5	no	no	22.9642	12.355	17.42	41.75	41.7246	8	6	8	2	37.8	31.1	4.4	14.2
20	2022-02-23	M	60	73.8	163	27.78	L4-5	N/A	1	184	117	no	no	no	no	150	no	no	no	no	no	no	no	no	5	no	no	17.7622	8.62104	25.19	49.73	50.6535	5	2	6	0	20	11.1	13.1	12.7
21	2022-03-02	F	62	54.4	154.5	22.79	L4-5	N/A	1	188	151	no	no	no	no	100	no	no	no	no	no	no	no	no	8	no	no	12.5826	3.88992	25.61	49.79	51.436	9	6	8	7	60	53.3	13.5	20.9
